# Supplementary material for: 17 β-Estradiol Impedes Aortic Root Dilation and Rupture in Male Marfan Mice
Source: Int J Mol Sci. 2023 Sep 1;24(17):13571. doi: 10.3390/ijms241713571 (PMC10487461; doi:10.3390/ijms241713571)
Supplement: Supplementary file 1 [file ijms-24-13571-s001.zip]

Archive with 1 entries (1 files):
- ijms-2539438-supplementary.pdf
